# Supplementary material for: Ferulic Acid Combines with Ascorbic Acid to Target MMP9 to Attenuate Cisplatin-Induced Ototoxicity Through the p38MAPK Signaling Pathway
Source: Antioxidants (Basel). 2025 May 22;14(6):619. doi: 10.3390/antiox14060619 (PMC12189926; doi:10.3390/antiox14060619)
Supplement: Supplementary file 1 [file antioxidants-14-00619-s001.zip]

Archive with 1 entries (1 files):
- antioxidants-3604301-supplementary.pdf
